# Supplementary material for: Genomic Characterization of NDM-1 Producer Providencia stuartii Isolated in Russia
Source: Antibiotics (Basel). 2025 Dec 8;14(12):1238. doi: 10.3390/antibiotics14121238 (PMC12729570; doi:10.3390/antibiotics14121238)
Supplement: Supplementary file 1 [file antibiotics-14-01238-s001.zip]

Archive with 7 entries (6 files):
- supplementary_file_S1.pdf
- supplementary_table_S1.xlsx
- supplementary_table_S2.xlsx
- __MACOSX/
- __MACOSX/._supplementary_file_S1.pdf
- __MACOSX/._supplementary_table_S1.xlsx
- __MACOSX/._supplementary_table_S2.xlsx
