# Supplementary material for: Genomic Characterization of NDM-1 Producer Providencia stuartii Isolated in Russia
Source: Antibiotics (Basel). 2025 Dec 8;14(12):1238. doi: 10.3390/antibiotics14121238 (PMC12729570; doi:10.3390/antibiotics14121238)
Supplement: Supplementary file 1 [file antibiotics-14-01238-s001.zip › supplementary_table_S1.xlsx]

## Sheet: Лист1
Specimen number	BioSample	Organism	Multiplex NDM, OXA-48, KPC	cefepime	ceftazidime	ceftazidime/avibactam	aztreonam	aztreonam/avibactam	imipenem	meropenem	biapenem	gentamicin	amikacin	ciprofloxacin	trimethoprim‑sulfamethoxazole	nanopore_raw_coverage	nanopore_read_depth	illumina_raw_coverage	total_contigs	total_length	n50_contig_length	Completeness	Contamination
4016	SAMN51201508	Providencia stuartii	NDM	>16	>16	>8	4	<0,06	8	4	4	>16	>32	16	2	422	123	236	3	4531482	4375802	100	1.08
4054	SAMN51201509	Providencia stuartii	NDM	>16	>16	>8	2	<0,06	8	8	4	>16	>32	>16	4	332	130	930	3	4536508	4377701	100	1.08
4093	SAMN51201510	Providencia stuartii	NDM	>16	>16	>8	4	<0,06	>16	4	8	>16	>32	8	0.5	286	124	294	2	4526407	4375498	100	1.08
4096	SAMN51201511	Providencia stuartii	NDM	>16	>16	>8	4	<0,06	16	8	4	>16	>32	>16	1	452	127	246	3	4533876	4377701	100	1.08
