# Supplementary material for: Genomic Characterization of NDM-1 Producer Providencia stuartii Isolated in Russia
Source: Antibiotics (Basel). 2025 Dec 8;14(12):1238. doi: 10.3390/antibiotics14121238 (PMC12729570; doi:10.3390/antibiotics14121238)
Supplement: Supplementary file 1 [file antibiotics-14-01238-s001.zip › supplementary_table_S2.xlsx]

## Sheet: meta_ncbi_plasmids_complete_ani
Accession	Organism	plasmid	geo_loc_name	collection_date	identified_by	collected_by	isolation_source	host	year	country
NC_018994	Escherichia coli	pNDM-1_Dok01	na	na	na	na	na	na	1900	na
NC_019045	Escherichia coli	pNDM102337	na	na	na	na	na	na	1900	na
NC_019069	Escherichia coli	pNDM10505	na	na	na	na	na	na	1900	na
NC_019153	Klebsiella pneumoniae	pNDM-KN	Kenya	na	na	na	na	na	1900	Kenya
NC_019158	Klebsiella pneumoniae	pNDM10469	na	na	na	na	na	na	1900	na
NC_019380	Aeromonas hydrophila	pR148	na	na	na	na	na	na	1900	na
NC_023898	Klebsiella pneumoniae	pRMH760	na	na	na	na	na	na	1900	na
NC_023908	Klebsiella pneumoniae	pKP1-NDM1	na	na	na	na	na	na	1900	na
NZ_AP018143	Escherichia coli	pM214_AC2	na	na	na	na	na	na	1900	na
NZ_AP018145	Escherichia coli	pM216_AC2	na	na	na	na	na	na	1900	na
NZ_AP022390	Citrobacter portucalensis	pSTW0522-26-1	Japan:Tokyo	2018-05-22	na	na	sewage	na	2018	Japan
NZ_AP022395	Citrobacter portucalensis	pSTW0522-27-1	Japan:Tokyo	2018-05-22	na	na	sewage	na	2018	Japan
NZ_AP022400	Citrobacter portucalensis	pSTW0522-30-1	Japan:Tokyo	2018-05-22	na	na	sewage	na	2018	Japan
NZ_AP022487	Citrobacter portucalensis	pSTN0717-27-1	Japan:Tokyo	2018-07-17	na	na	sewage	na	2018	Japan
NZ_AP022495	Citrobacter portucalensis	pSTN0717-36-1	Japan:Tokyo	2018-07-17	na	na	sewage	na	2018	Japan
NZ_AP022514	Citrobacter portucalensis	pSTN0717-72-1	Japan:Tokyo	2018-07-17	na	na	sewage	na	2018	Japan
NZ_AP023051	Citrobacter portucalensis	pIOMTU157	Nepal:Kathmandu	2012	na	na	na	Homo sapiens	2012	Nepal
NZ_CP006661	Klebsiella pneumoniae	pNDM-US	na	na	na	na	na	na	1900	na
NZ_CP009412	Salmonella enterica subsp. enterica serovar Agona	pCFSAN007426_01	USA: CO	2008-11-01	na	FDA	Ground Turkey	na	2008	USA
NZ_CP012902	Escherichia coli	pNDM15-1078	Canada	2015	na	na	na	na	2015	Canada
NZ_CP015139	Escherichia coli	pEC732_IMP14	Thailand: Bangkok	2012	na	Merck Study for Monitoring of Antimicrobial Resistance Trends (SMART)	na	Homo sapiens	2012	Thailand
NZ_CP015835	Escherichia coli	pMS6198A	United Kingdom	na	na	na	urine	Homo sapiens	1900	United Kingdom
NZ_CP016864	Salmonella enterica subsp. enterica serovar Typhimurium str. CDC 2010K-1587	pSTY1-2010K-1587	USA: BIFSCo Region 8	2006-06-01	na	CDC	stool	Homo sapiens	2006	USA
NZ_CP018817	Klebsiella pneumoniae	unitig_1	na	na	na	na	na	na	1900	na
NZ_CP020049	Escherichia coli	unitig_1	na	na	na	na	na	na	1900	na
NZ_CP020056	Escherichia coli	unitig_2	na	na	na	na	na	na	1900	na
NZ_CP020524	Escherichia coli	unnamed1	USA:Boston	2016	na	Xiaomin Zhao	urine	Homo sapiens	2016	USA
NZ_CP020913	Salmonella enterica subsp. enterica serovar Montevideo str. CDC 2010K-0257	pSMO-2010K-0257	USA: BIFSCo Region 8	2010-02-01	na	CDC	stool	Homo sapiens	2010	USA
NZ_CP021206	Escherichia coli	p1002-NDM1	China:Jining	2014-09-06	na	Affiliated Hospital of Jining Medical University, China	blood	Homo sapiens	2014	China
NZ_CP021536	Escherichia coli	unitig_2	na	na	na	na	na	na	1900	na
NZ_CP021551	Proteus mirabilis	tig00000137	na	na	na	na	na	na	1900	na
NZ_CP021709	Klebsiella pneumoniae	tig00000001_p1	na	na	na	na	na	na	1900	na
NZ_CP021719	Escherichia coli	tig00000792	na	na	na	na	na	na	1900	na
NZ_CP021936	Escherichia coli	unitig_2	na	na	na	na	na	na	1900	na
NZ_CP021952	Klebsiella pneumoniae	tig00000169_pilon	na	na	na	na	na	na	1900	na
NZ_CP022126	Klebsiella pneumoniae	p1605752AC2	USA: Nevada	2016-08-19	na	Washoe County Health District	wound	Homo sapiens	2016	USA
NZ_CP025245	Salmonella enterica subsp. enterica serovar Newport str. CDC 2012K-0663	pSNE2-2012K-0663	USA: BIFSCo Region 2	2012	na	CDC	stool	Homo sapiens	2012	USA
NZ_CP027679	Salmonella enterica subsp. enterica serovar Corvallis	pSE12-01738-2	Germany	2012	na	na	wild bird	na	2012	Germany
NZ_CP028170	Salmonella enterica	pGMI17-002_1	India	na	na	GMI	biological fluid	na	1900	India
NZ_CP029118	Escherichia coli	unnamed5	na	na	na	na	na	na	1900	na
NZ_CP029737	Providencia rettgeri	unnamed	na	na	na	na	na	na	1900	na
NZ_CP031297	Escherichia coli	pGD31-NDM	Viet Nam: Ho Chi Minh city	2017-03-20	na	Nhan Dan Gia Dinh hospital	blood	Homo sapiens	2017	Viet Nam
NZ_CP031573	Enterobacter hormaechei	pIncAC2-1502262	na	2015	na	CDC	Rectal swab	Homo sapiens	2015	na
NZ_CP031584	Klebsiella pneumoniae	pIncAC2-1502320	na	2015	na	CDC	Rectal swab	Homo sapiens	2015	na
NZ_CP031610	Escherichia coli	pIncAC2-1502318	na	2015	na	CDC	Rectal swab	Homo sapiens	2015	na
NZ_CP032168	Klebsiella pneumoniae	unnamed1	na	na	na	na	na	na	1900	na
NZ_CP032192	Salmonella enterica subsp. enterica serovar Senftenberg	unnamed1	na	na	na	na	na	na	1900	na
NZ_CP034397	Escherichia coli	pCRE1.2	Thailand: Chiang Mai	2014-06-01	na	Maharaj nakorn chiangmai hospital	urine	Homosapiens	2014	Thailand
NZ_CP034402	Escherichia coli	pCRE10.2	Thailand: Chiang Mai	2014-09-01	na	Maharaj nakorn Chiang Mai hospital	stool	Homosapiens	2014	Thailand
NZ_CP036192	Klebsiella pneumoniae	pIncAC2	India	2017	na	Christian Medical College, Vellore, India	blood	Homo sapiens	2017	India
NZ_CP040884	Escherichia coli	pK71-77-1-NDM	Norway	2010	na	Norwegian National Advisory Unit on Detection of Antimicrobial Resistance	blood	Homo sapiens	2010	Norway
NZ_CP041103	Klebsiella pneumoniae subsp. pneumoniae	unnamed4	Thailand: Nakhon Pathom	2016-11-04	na	na	Rectal swab	Swine	2016	Thailand
NZ_CP047421	Shewanella algae	p18064-65-CSB-B-B	Tanzania	2018-07-01	na	Thomas Buedel	stool	poultry	2018	Tanzania
NZ_CP047703	Klebsiella pneumoniae	pKpn14-3	Canada:Ontario	2014-09-29	na	Public Health Ontario	Rectal	na	2014	Canada
NZ_CP048797	Providencia vermicola	p8538-NDM-1	Democratic Republic of the Congo: Kinshasa	2016-02-01	na	David Lupande Mwenebitu	blood	Homo sapiens	2016	Democratic Republic of the Congo
NZ_CP049969	Escherichia coli	pCO_Eco4457-2	New Zealand	2009	na	Institute of Environmental Science and Research (ESR)	urine	Homo sapiens	2009	New Zealand
NZ_CP050164	Klebsiella pneumoniae	Carbapenemase(NDM-1)_IncA/C2	Hong Kong	2017-04-05	na	Chendi ZHU; Margaret IP	rectal_swab	Homo sapiens	2017	Hong Kong
NZ_CP053192	Enterobacter hormaechei	pMS-37b	Egypt: Qena	2017-07-15	na	Mustafa sadek	beef burger	na	2017	Egypt
NZ_CP053365	Klebsiella pneumoniae	p1	India	2018	na	Christian Medical College, Vellore	blood	Homo sapiens	2018	India
NZ_CP061931	Klebsiella michiganensis	pBD-50-Km_VIM-1	Switzerland	2018-01-26	na	Labormedizinisches Zentrum Dr Risch AG, Waldeggstrasse 37, 3097 Liebefeld, Switzerland	Rectal swab	Homo sapiens	2018	Switzerland
NZ_CP071071	Citrobacter sedlakii	p3347089II_1	Switzerland	2020	na	Institute for Infectious Diseases Bern	outer malleolus	Homo sapiens	2020	Switzerland
NZ_CP071074	Escherichia coli	p3347558_1	Switzerland	2020	na	Institute for Infectious Diseases Bern	rectal swab	Homo sapiens	2020	Switzerland
NZ_CP071087	Klebsiella pneumoniae	p3347689I_1	Switzerland	2020	na	Institute for Infectious Diseases Bern	outer malleolus	Homo sapiens	2020	Switzerland
NZ_CP079116	Klebsiella pneumoniae subsp. pneumoniae	pS465_P1	India	2014	na	Christian medical college	urine	Homo sapiens	2014	India
NZ_CP079173	Klebsiella pneumoniae subsp. pneumoniae	pS471P_P1	India	2014	na	Christian medical college	urine	Homo sapiens	2014	India
NZ_CP079618	Klebsiella pneumoniae subsp. pneumoniae	pAI1547M_P1	India	2016	na	Christian medical college	Pus	Homo sapiens	2016	India
NZ_CP079626	Klebsiella pneumoniae subsp. pneumoniae	pCMC307P_P2	India	2018	na	Christian medical college	Endotracheal aspirate	Homo sapiens	2018	India
NZ_CP079631	Klebsiella pneumoniae subsp. pneumoniae	pCMC307M_P2	India	2018	na	Christian medical college	Endotracheal aspirate	Homo sapiens	2018	India
NZ_CP079656	Klebsiella pneumoniae subsp. pneumoniae	pS471M_P1	India	2014	na	Christian medical college	urine	Homo sapiens	2014	India
NZ_CP079693	Klebsiella pneumoniae subsp. pneumoniae	pS468MPCH_P1	India	2014	na	Christian medical college	urine	Homo sapiens	2014	India
NZ_CP079808	Klebsiella pneumoniae subsp. pneumoniae	pS465MC_p1	India	2014	na	Christian medical college	urine	Homo sapiens	2014	India
NZ_CP082173	Raoultella planticola	p5_SCLZS62	China:Luzhou	2019-11-01	na	na	wastewater	na	2019	China
NZ_CP086666	Klebsiella pneumoniae	pNDM-1	Russia: Moscow	2019-10-18	na	na	intestine	Homo sapiens	2019	Russia
NZ_CP087274	Klebsiella pneumoniae	plas2	China	2021-04-02	na	Haibin Li	laboratory	na	2021	China
NZ_CP090205	Klebsiella pneumoniae	pJNKPN26_NDM	China:Shandong province	2019-02-28	na	Yingying Hao	sputum	Homo sapiens	2019	China
NZ_CP094993	Klebsiella pneumoniae	pB-8919_NDM-1	Russia: Moscow	2019-10-31	na	na	intestine	Homo sapiens	2019	Russia
NZ_CP095567	Klebsiella pneumoniae	p_b193b_NDM1	Bangladesh: Dhaka	2017-05-15	na	na	blood	Homo sapiens	2017	Bangladesh
NZ_CP095570	Klebsiella pneumoniae	p_dm602b_NDM1	Bangladesh: Dhaka	2017-03-21	na	na	Wound swab	Homo sapiens	2017	Bangladesh
NZ_CP095591	Providencia stuartii	p_bpro_s102a_NDM1	Bangladesh: Dhaka	2017-02-09	na	na	blood	Homo sapiens	2017	Bangladesh
NZ_CP095592	Providencia stuartii	p_bpro_s12_NDM1	Bangladesh: Dhaka	2016-11-22	na	na	blood	Homo sapiens	2016	Bangladesh
NZ_CP095593	Providencia stuartii	p_bpro_s46a_NDM1	Bangladesh: Dhaka	2016-12-17	na	na	blood	Homo sapiens	2016	Bangladesh
NZ_CP095597	Klebsiella pneumoniae	p_dm12b_NDM1	Bangladesh: Dhaka	2016-10-23	na	na	Wound swab	Homo sapiens	2016	Bangladesh
NZ_CP095599	Klebsiella pneumoniae	p_dm186b_NDM1	Bangladesh: Dhaka	2016-11-05	na	na	Wound swab	Homo sapiens	2016	Bangladesh
NZ_CP095603	Escherichia coli	p_dm264b_OXA-181	Bangladesh: Dhaka	2016-12-03	na	na	Wound swab	Homo sapiens	2016	Bangladesh
NZ_CP095620	Klebsiella pneumoniae	p_dm478b_NDM1	Bangladesh: Dhaka	2017-02-15	na	na	Wound swab	Homo sapiens	2017	Bangladesh
NZ_CP095676	Providencia stuartii	p_dmpro_s193a_NDM1	Bangladesh: Dhaka	2016-11-16	na	na	Wound swab	Homo sapiens	2016	Bangladesh
NZ_CP096180	Escherichia coli	p_dm884b_OXA-181	Bangladesh: Dhaka	2017-06-17	na	na	urine	Homo sapiens	2017	Bangladesh
NZ_CP096314	Providencia sp. PROV170	pPROV170-1	China	2014	na	na	hospital	na	2014	China
NZ_CP096319	Providencia sp. PROV161	pPROV161-1	China	2014	na	na	hospital	na	2014	China
NZ_CP096321	Providencia sp. PROV109	pPROV109-1	China	na	na	na	hospital	na	1900	China
NZ_CP096324	Providencia sp. PROV103	pPROV103-1	China	na	na	na	hospital	na	1900	China
NZ_CP096327	Providencia sp. PROV102	pPROV102-1	China	na	na	na	hospital	na	1900	China
NZ_CP096329	Providencia sp. PROV101	pPROV101-1	China	na	na	na	hospital	na	1900	China
NZ_CP096331	Providencia sp. PROV100	pPROV100-1	China	na	na	na	hospital	na	1900	China
NZ_CP096368	Providencia sp. PROV006	pPROV006-1	China	2014	na	na	hospital	na	2014	China
NZ_CP096375	Providencia sp. PROV001	pPROV001-2	China	na	na	na	hospital	na	1900	China
NZ_CP098372	Klebsiella pneumoniae	pKP11ND165-1	Viet Nam	2011	na	Children's hospital 2	urine	Homo sapiens	2011	Viet Nam
NZ_CP099747	Klebsiella pneumoniae	pJEF1-OXA-181_503666-2-2019	Switzerland: Basel	2019	na	University Hospital Basel	sputum	Homo sapiens	2019	Switzerland
NZ_CP099750	Klebsiella pneumoniae	pJEF1-OXA-181_806883-10-2019	Switzerland: Basel	2019	na	University Hospital Basel	Rectal swab	Homo sapiens	2019	Switzerland
NZ_CP099753	Escherichia coli	pJEF1-OXA-181	Switzerland: Basel	2019	na	University Hospital Basel	Rectal swab	Homo sapiens	2019	Switzerland
NZ_CP099755	Escherichia coli	pJEF1-OXA-181	Switzerland: Basel	2019	na	University Hospital Basel	Rectal swab	Homo sapiens	2019	Switzerland
NZ_CP103514	Klebsiella pneumoniae	pMB9306_2	USA: Houston	2019-11-07	na	MDACC	blood	Homo sapiens	2019	USA
NZ_CP107062	Escherichia coli	pCREC19_1	Iran: Tabriz	na	na	University of Tabriz	Clinical 2	Homo sapiens	1900	Iran
NZ_CP110899	Citrobacter freundii	pCF2206-2	China	2022-06-23	na	zhangxiaofan	urine	Homo sapiens	2022	China
NZ_CP110913	Citrobacter freundii	pCFA1707-3	China	2017-07-28	na	zhangxiaofan	blood	Homo sapiens	2017	China
NZ_CP110969	Klebsiella pneumoniae subsp. pneumoniae	pIT-424-AC2	Italy: Lecco	2019-03-01	na	Clinical Microbiology and Virology Unit, A. Manzoni Hospital, Lecco, Italy	urine	Homo sapiens	2019	Italy
NZ_CP114162	Klebsiella quasipneumoniae	unnamed2	USA	2022-06-23	na	na	urine	Homo sapiens	2022	USA
NZ_CP114166	Klebsiella variicola	unnamed2	USA	2022-09-08	na	na	urine	Homo sapiens	2022	USA
NZ_CP114170	Klebsiella variicola	unnamed2	USA	2022-09-04	na	na	urine	Homo sapiens	2022	USA
NZ_CP114314	Klebsiella variicola	unnamed2	USA	2022-06-02	na	na	urine	Homo sapiens	2022	USA
NZ_CP114318	Klebsiella variicola	unnamed2	USA	2022-05-31	na	na	urine	Homo sapiens	2022	USA
NZ_CP114322	Klebsiella variicola	unnamed2	USA	2022-07-14	na	na	urine	Homo sapiens	2022	USA
NZ_CP114326	Klebsiella variicola	unnamed2	USA	2022-07-22	na	na	urine	Homo sapiens	2022	USA
NZ_CP114330	Klebsiella variicola	unnamed2	USA	2022-07-25	na	na	urine	Homo sapiens	2022	USA
NZ_CP114334	Klebsiella variicola	unnamed2	USA	2022-07-26	na	na	urine	Homo sapiens	2022	USA
NZ_CP114356	Klebsiella variicola	unnamed2	USA	2022-08-15	na	na	Wound/Abscess	Homo sapiens	2022	USA
NZ_CP114363	Klebsiella variicola	unnamed2	USA	2022-08-07	na	na	blood	Homo sapiens	2022	USA
NZ_CP114797	Providencia sp. 21OH12SH02B-Prov	p21OH12SH02B-1	USA:OH	2021-12-03	na	The Ohio State University	shrimp	na	2021	USA
NZ_CP117223	Klebsiella pneumoniae	pATCCBAA2146_4	USA	2022	na	na	na	na	2022	USA
NZ_CP117341	Salmonella enterica subsp. enterica serovar Dublin	pRM111_1	USA: Nebraska	2020-06-11	na	Nebraska Veterinary Diagnostic Center	feces	Bos taurus	2020	USA
NZ_CP117355	Salmonella enterica subsp. enterica serovar Dublin	pRM099_1	USA: Nebraska	2019-11-07	na	Nebraska Veterinary Diagnostic Center	Pooled lung, small and large intestine	Bos taurus	2019	USA
NZ_CP117363	Salmonella enterica subsp. enterica serovar Dublin	pRM092_1	USA: Nebraska	2019-07-26	na	Nebraska Veterinary Diagnostic Center	lung	Bos taurus	2019	USA
NZ_CP119121	Escherichia coli	pCFSAN126949_01	Denmark	2022	na	DTU National Food Institute	EQA test strain	na	2022	Denmark
NZ_CP122351	Klebsiella pneumoniae	pKpn2182174-1	Russia:Moscow	2021-11-05	na	Sadeeva Z.Z.	blood	Homo sapiens	2021	Russia
NZ_CP122352	Klebsiella pneumoniae	pKpn2182174-2	Russia:Moscow	2021-11-05	na	Sadeeva Z.Z.	blood	Homo sapiens	2021	Russia
NZ_CP126851	Enterobacter hormaechei	pEh7_2	Switzerland	2019-12-07	na	na	urine	Homo sapiens	2019	Switzerland
NZ_CP132611	Klebsiella pneumoniae	p2	Germany	2015-11-01	na	Multidrug Resistance Surveillance Network	wound	Homo sapiens	2015	Germany
NZ_CP135470	Citrobacter freundii	pIsolateG_A	Canada: Ottawa	2019	na	na	na	Homo sapiens	2019	Canada
NZ_CP136049	Citrobacter freundii	pCPO20180081_2	Denmark	2018	na	na	na	Homo sapiens	2018	Denmark
NZ_CP136941	Klebsiella quasipneumoniae	unnamed1	USA	2022	na	na	urine	Homo sapiens	2022	USA
NZ_CP137204	Citrobacter freundii	pF2613-NDM	China: Hangzhou	2013-05-27	na	Jiaao Yao	Cervical discharge	Homo sapiens	2013	China
NZ_CP137231	Proteus terrae	pPM57-NDM_142k	China:Hangzhou	2018-02-11	na	Longjie Zhou	Secretions	Homo sapiens	2018	China
NZ_CP137921	Proteus vulgaris	unnamed1	USA	2022	na	na	wound	Homo sapiens	2022	USA
NZ_CP138530	Klebsiella pneumoniae	pNDM2310	China:Wuhan	2020-08-17	na	na	urine	na	2020	China
NZ_CP139498	Klebsiella pneumoniae	p20SC1-3AZ6BT	China:Chengdu	2020-10-01	na	CAU	swine	na	2020	China
NZ_CP141561	Klebsiella pneumoniae	pKP52_NDM5	United Kingdom: England	2022-11-10	na	na	rectal swab	Homo sapiens	2022	United Kingdom
NZ_CP142096	Providencia stuartii	pVCpro_41	Italy: Rome	2022-02-01	na	Sapienza University of Rome	Rectal Swab	Homo sapiens	2022	Italy
NZ_KC999035	Escherichia coli	pEC2-NDM-3	Australia	na	na	na	na	na	1900	Australia
NZ_KJ588779	Klebsiella pneumoniae	pNDM-US-2	China	na	na	na	na	Homo sapiens	1900	China
NZ_KJ802404	Escherichia coli	pNDM-EcoGN568	na	na	na	na	na	Homo sapiens	1900	na
NZ_KJ802405	Providencia stuartii	pNDM-PstGN576	na	na	na	na	na	Homo sapiens	1900	na
NZ_KP742988	Salmonella enterica subsp. enterica serovar Senftenberg	pNDM-SAL	India	na	na	na	Stool	na	1900	India
NZ_KR091911	Salmonella enterica subsp. enterica serovar Corvallis	pRH-1238	Germany	na	na	na	na	Milvus migrans	1900	Germany
NZ_KU726616	Salmonella enterica subsp. enterica serovar Stanley	pHS36-NDM	China	2012-07-25	na	na	face	Homo sapiens	2012	China
NZ_KU997026	Escherichia coli	pDGO100	na	na	na	na	na	na	1900	na
NZ_KX147633	Citrobacter freundii	pT1	na	na	na	na	Denmark	na	1900	na
NZ_KX458222	Klebsiella pneumoniae	pB2-1	na	na	na	na	na	na	1900	na
NZ_KX636095	Klebsiella pneumoniae	pRJ119-NDM1	na	na	na	na	na	na	1900	na
NZ_KX786648	Enterobacter cloacae	pB557-NDM	na	na	na	na	na	na	1900	na
NZ_KY887590	Escherichia coli	pEc9	na	na	na	na	na	na	1900	na
NZ_KY887592	Citrobacter freundii	pCf52	na	na	na	na	na	na	1900	na
NZ_KY887594	Klebsiella pneumoniae	pKp55	na	na	na	na	na	na	1900	na
NZ_LR822055	Citrobacter werkmanii	pCW-NDM-1_	na	na	na	na	water	na	1900	na
NZ_LR822057	Citrobacter werkmanii	pCW-CTX-M-15B_	na	na	na	na	water	na	1900	na
NZ_LR822059	Klebsiella pneumoniae	pKP-CTX-M-15_	na	na	na	na	water	na	1900	na
NZ_MF627444	Vibrio parahaemolyticus	pVb0267	China	2015-08-24	Zhiwei Zheng	Zhiwei Zheng	shrimp	na	2015	China
NZ_MF627445	Vibrio parahaemolyticus	pVb0499	China	2015-10-26	Zhiwei Zheng	Zhiwei Zheng	shrimp	na	2015	China
NZ_MG252895	Escherichia coli	pEsco-36073cz	na	na	na	na	na	na	1900	na
NZ_MH105050	Salmonella enterica subsp. enterica serovar Lomita	pSL131_IncA/C-IncX3	China	na	na	na	fecal sample	na	1900	China
NZ_MH263652	Providencia rettgeri	pNDM-QD51	na	na	na	na	na	na	1900	na
NZ_MH457126	Vibrio alginolyticus	pC1394	China	2016-08-01	Zhiwei Zheng	Zhiwei Zheng	shrimp	na	2016	China
NZ_MH995506	Citrobacter freundii	pCFR17394	Argentina	na	na	na	Rectal swab	na	1900	Argentina
NZ_MH995507	Klebsiella quasipneumoniae subsp. quasipneumoniae	pKQN17277	Argentina	na	na	na	Rectal swab	na	1900	Argentina
NZ_MH995508	Enterobacter cloacae	pECL17464	Argentina	na	na	na	Rectal swab	na	1900	Argentina
NZ_MK041212	Citrobacter amalonaticus	pNDM-M21015	Argentina	na	na	na	rectal swab	na	1900	Argentina
NZ_MK101346	Citrobacter freundii	pCRE7-NDM	China	2015-02-27	VITEK compact-2	na	sputum	Homo sapiens	2015	China
NZ_MK123267	Escherichia coli	pECO17386	Argentina	2014	na	Hospital de Ninos Ricardo Gutierrez	hemoculture	na	2014	Argentina
NZ_MK123268	Serratia marcescens	pSMA17468	Argentina	2014	na	Hospital de Ninos Ricardo Gutierrez	retroculture	na	2014	Argentina
NZ_MK205417	Salmonella enterica subsp. enterica serovar Dublin	pN13-01141	na	na	na	na	Clinical Sample	na	1900	na
NZ_MN310375	Klebsiella quasipneumoniae	pQD1501-Ct1	China	2015	na	na	Qingdao	na	2015	China
NZ_MN310377	Klebsiella pneumoniae	p12085-Ct1	China	2016	na	na	Beijing	na	2016	China
NZ_MN550958	Proteus mirabilis	pPM154	na	2019-01-20	na	na	Rectal swab	na	2019	na
NZ_MN603981	Klebsiella aerogenes	p1564	China	na	na	na	Catheter	na	1900	China
NZ_MN604267	Salmonella enterica subsp. enterica serovar London	pSAL-19-0623_NDM	Singapore	2019	na	na	Stool	Homo sapiens	2019	Singapore
NZ_MN604268	Escherichia coli	pJ53_SAL-19-0623_NDM	na	2019	na	na	na	na	2019	na
NZ_MW363918	Klebsiella pneumoniae	p2273C	Poland	2016-05-02	na	National Medicines Institute	lymphocele	Homo sapiens	2016	Poland
NZ_MW464182	Enterobacter cloacae	pEC-NDM1-RUN	Reunion	2020-08-01	na	na	Gastrointestinal specimen	Homo sapiens	2020	Reunion
NZ_MZ546616	Klebsiella pneumoniae	pJNKPN26_NDM	na	na	hyy	na	sputum	na	1900	na
NZ_MZ606383	Klebsiella pneumoniae	p0831_NDM_IncC	na	na	na	na	BAL	na	1900	na
NZ_MZ606384	Klebsiella pneumoniae	p1027_NDM_IncC	na	na	na	na	BAL	na	1900	na
NZ_MZ670000	Providencia rettgeri	Pp138-NDM	China: Chengdu	na	na	na	na	Homo sapiens	1900	China
NZ_OK067239	Vibrio alginolyticus	pVb2175	China	2017-02-01	Zhiwei Zheng	Zheng Zhiwei	na	shrimp	2017	China
NZ_OK500123	Providencia rettgeri	pPROV275-1NDM	China: Qingdao	2014	na	na	na	na	2014	China
NZ_OL389795	Klebsiella pneumoniae	pJNKPN30_NDM	na	na	hyy	na	urine	na	1900	na
NZ_ON209151	Enterobacter chengduensis	pHD5030-NDM	China: Sichuan, Chengdu	2018-09-18	na	Sichuan Provincial People's Hospital	Blood	Homo sapiens	2018	China
NZ_ON209152	Enterobacter chengduensis	pHD7411-NDM	China: Sichuan, Chengdu	2020-05-08	na	Sichuan Provincial People's Hospital	Urinary tract	Homo sapiens	2020	China
NZ_ON209153	Enterobacter chengduensis	pHD7423-NDM	China: Sichuan, Chengdu	2020-05-27	na	Sichuan Provincial People's Hospital	Peritoneal drainage fluid	Homo sapiens	2020	China
NZ_ON209154	Enterobacter chengduensis	pHD7427-NDM	China: Sichuan, Chengdu	2020-06-01	na	Sichuan Provincial People's Hospital	Indwelling catheter	Homo sapiens	2020	China
NZ_OQ750828	Providencia stuartii	unnamed	na	na	na	na	Rectal swab	na	1900	na
NZ_OR041626	Escherichia coli	pJ-JNKPN26-1_NDM	China	na	na	na	Klebsiella pneumoniae	na	1900	China
NZ_OR041627	Escherichia coli	pJ-JNKPN26-2_HNK	na	na	na	na	Klebsiella pneumoniae	na	1900	na
NZ_OR041628	Escherichia coli	pJ-JNKPN26-3_HNK	na	na	na	na	Klebsiella pneumoniae	na	1900	na
NZ_OR041629	Escherichia coli	pJ-JNKPN26-4_HNK	na	na	na	na	Klebsiella pneumoniae	na	1900	na
SAMN42390562	Klebsiella pneumoniae	p3039_Kpn							2022	Russia
SAMN42390563	Klebsiella pneumoniae	p3040_Kpn							2022	Russia
